# Supplementary material for: The Multiple Origins of Roe Deer Populations in Western Iberia and Their Relevance for Conservation
Source: Animals (Basel). 2020 Dec 17;10(12):2419. doi: 10.3390/ani10122419 (PMC7765819; doi:10.3390/ani10122419)
Supplement: Supplementary file 1 [file animals-10-02419-s001.zip]

Archive with 4 entries (4 files):
- Supplementary_Materials_TableS2.xlsx
- __MACOSX/._Supplementary_Materials_TableS2.xlsx
- Supplementary_Materials_Updated.docx
- __MACOSX/._Supplementary_Materials_Updated.docx
