# Supplementary material for: The Multiple Origins of Roe Deer Populations in Western Iberia and Their Relevance for Conservation
Source: Animals (Basel). 2020 Dec 17;10(12):2419. doi: 10.3390/ani10122419 (PMC7765819; doi:10.3390/ani10122419)
Supplement: Supplementary file 1 [file animals-10-02419-s001.zip › Supplementary_Materials_TableS2.xlsx]

## Sheet: Sheet1
Table S2 - Roe deer multilocus genotypes inferred from a set of nine microsatellite markers. The dataset includes 108 individual genotypes from five populations.
CODE	SITE	NVHRT48		NVHRT16		CSSM66		INRA006		RT1		BM6505		NVHRT21		BM1818		BM757
CC075	CSP	85	89	155	165	165	173	115	117	239	239	193	193	165	173	251	257	179	201
CC077	CSP	85	89	0	0	173	173	115	115	231	241	191	191	173	173	253	253	179	209
CC110	CSP	87	89	159	167	167	173	115	123	231	235	191	191	159	171	251	253	177	179
TC002	CSP	87	89	155	155	167	167	115	117	235	239	191	193	165	173	251	255	179	199
TC003	CSP	87	89	157	165	171	173	115	123	229	229	191	193	171	177	247	249	177	179
TC004	CSP	91	89	155	155	173	173	115	115	239	239	191	191	173	173	247	249	177	179
TC006	CSP	89	89	155	167	171	171	115	123	229	229	191	191	155	165	247	253	177	187
TC007	CSP	87	87	155	155	165	165	115	117	231	239	191	193	165	173	249	249	179	209
TC010	CSP	89	89	157	165	165	165	115	115	231	231	193	193	171	177	247	247	177	209
TCB	CSP	89	89	157	165	165	171	115	117	229	229	191	193	161	171	247	247	177	177
CC065	CSP	85	87	157	159	175	185	111	115	217	217	191	193	177	177	247	255	203	217
CC067	CSP	85	89	155	165	171	171	115	123	229	233	191	193	159	165	253	253	175	179
CC071	CSP	85	87	165	171	165	187	111	111	0	0	191	191	165	175	0	0	177	179
CC072	CSP	85	87	155	171	165	165	115	115	0	0	191	191	165	173	253	265	179	181
CC083	CSP	87	89	159	167	173	173	115	117	231	231	191	193	171	171	251	253	177	199
CC084	CSP	85	85	157	159	167	173	111	123	241	241	191	191	171	177	247	253	179	199
CC105	CSP	85	89	165	165	165	165	115	123	241	241	191	191	173	177	251	255	179	201
CC111	CSP	85	85	165	167	171	185	115	115	0	0	191	193	157	177	249	249	177	219
LO002	CSP	85	85	157	165	171	171	111	119	239	241	191	193	171	177	249	253	177	217
PN001	CSP	85	87	159	169	167	173	115	123	231	231	191	191	171	175	251	253	179	215
CC001	PNPG	85	87	165	167	165	185	115	115	237	239	191	193	159	171	247	263	179	179
CC002	PNPG	85	87	165	167	185	185	115	115	239	241	183	193	159	165	247	263	179	203
CC003	PNPG	85	87	165	167	175	185	115	115	233	239	183	191	159	165	247	247	179	201
CC004	PNPG	85	87	165	165	171	185	115	115	237	237	191	191	159	159	247	265	177	207
CC005	PNPG	85	85	165	167	165	165	115	115	233	233	191	193	165	171	255	263	207	207
CC006	PNPG	85	85	165	167	165	165	107	117	233	237	191	193	159	171	247	249	201	203
CC007	PNPG	87	87	167	167	165	185	115	115	233	233	193	193	165	171	247	263	203	203
CC008	PNPG	85	85	165	167	165	171	115	115	233	237	193	193	159	159	247	247	179	207
CC010	PNPG	85	87	167	167	165	185	115	115	223	233	191	191	159	159	247	247	177	203
CC011	PNPG	87	87	165	171	185	185	115	115	241	241	183	183	159	159	247	247	179	203
CC012	PNPG	87	87	167	167	185	185	115	115	237	239	183	191	159	165	247	263	203	207
CC013	PNPG	85	87	165	167	165	165	115	115	239	239	183	183	159	165	247	247	179	179
CC014	PNPG	83	87	167	171	165	165	115	115	237	239	191	191	159	165	247	263	203	207
CC015	PNPG	85	85	165	167	165	185	115	115	233	237	191	191	159	171	247	247	179	201
CC016	PNPG	85	85	167	167	165	185	115	115	237	239	183	191	165	171	247	263	203	203
CC017	PNPG	87	87	165	165	185	185	115	115	237	239	191	191	159	165	247	255	201	207
CC018	PNPG	85	87	165	167	165	185	115	115	235	239	191	193	159	165	247	247	177	179
CC019	PNPG	85	85	165	165	185	185	115	115	239	241	191	193	159	159	247	263	192	207
CC027	PNPG	85	87	165	165	165	185	115	115	235	241	191	191	165	165	247	247	179	207
CC028	PNPG	85	87	169	169	167	185	115	115	223	237	183	193	159	159	247	263	207	207
CC029	PNPG	85	85	169	169	185	185	115	117	239	241	191	191	159	159	247	263	203	207
CC032	PNPG	85	87	167	167	165	171	115	115	239	239	191	193	159	165	247	263	179	207
CC033	PNPG	85	85	167	167	167	167	115	115	239	239	191	193	159	165	247	263	207	207
CC034	PNPG	85	85	167	167	165	165	105	115	233	237	193	193	159	165	247	253	179	201
CC035	PNPG	85	87	167	167	165	185	115	115	233	239	191	193	159	159	255	265	179	201
CC036	PNPG	87	87	165	167	165	171	115	115	233	233	191	191	159	171	247	263	179	207
CC037	PNPG	85	85	165	167	165	185	115	117	239	239	183	193	159	159	255	263	177	192
CC038	PNPG	87	87	167	167	171	185	115	115	233	237	191	193	159	165	255	255	179	203
CC040	PNPG	85	87	165	167	185	185	115	115	239	241	181	193	159	159	247	263	203	207
CC042	PNPG	85	87	167	167	167	167	115	115	237	239	191	193	159	159	263	263	207	207
CC043	PNPG	85	85	167	167	185	185	115	115	239	241	191	191	159	159	255	263	203	203
CC044	PNPG	85	87	167	169	167	167	115	115	237	239	183	191	165	171	255	263	177	192
CC112	PNPG	87	87	165	171	165	185	115	115	223	241	183	191	159	165	247	263	203	207
AC1	TrasMontes	85	85	169	171	167	167	105	117	239	239	191	191	159	159	249	249	201	201
CC009	TrasMontes	85	87	165	167	171	185	115	119	0	0	193	193	155	171	247	247	192	201
CC031	TrasMontes	85	87	167	167	165	185	107	119	229	239	191	191	157	159	247	247	203	205
CC039	TrasMontes	85	85	167	169	167	167	115	119	235	235	191	193	157	165	249	249	181	181
CC047	TrasMontes	85	85	167	167	165	165	107	115	233	237	191	193	159	159	247	247	181	203
CC049	TrasMontes	85	85	167	167	165	185	115	119	233	239	191	193	157	159	247	247	177	179
CC066	TrasMontes	85	85	165	165	165	165	111	115	217	235	191	191	157	175	247	253	179	207
CC082	TrasMontes	85	85	165	167	165	171	119	119	231	239	191	193	159	159	247	247	177	177
CC106	TrasMontes	81	85	169	171	167	185	115	119	233	239	191	193	159	159	249	249	179	181
CC107	TrasMontes	81	85	159	167	167	167	115	125	229	237	191	193	157	171	247	249	179	201
CC108	TrasMontes	81	85	167	169	167	167	107	125	231	237	191	193	159	165	249	251	181	205
CC109	TrasMontes	81	85	157	167	173	185	107	115	231	231	191	193	159	177	249	249	179	201
PE001	TrasMontes	85	87	167	171	165	185	119	119	217	233	191	191	159	159	249	249	201	201
TC005	TrasMontes	81	85	169	171	167	167	107	119	239	241	193	193	159	173	249	251	179	203
CC085	Valsemana	85	85	165	165	165	189	107	115	233	237	191	193	155	159	251	251	177	181
CC086	Valsemana	85	89	165	167	171	187	115	117	235	237	191	191	159	171	247	255	177	179
CC087	Valsemana	85	87	167	169	167	167	119	119	237	237	191	191	159	159	247	247	205	205
CC088	Valsemana	85	87	167	173	167	167	115	115	0	0	191	191	155	155	251	251	203	211
CC089	Valsemana	87	87	155	167	165	171	107	115	231	235	191	191	159	159	253	253	177	192
CC091	Valsemana	85	87	165	165	165	165	107	119	235	239	191	191	171	171	253	253	179	205
CC092	Valsemana	85	87	165	167	165	185	107	111	231	237	191	191	159	159	247	263	205	209
CC093	Valsemana	85	87	167	167	165	171	111	117	229	233	191	191	159	159	247	247	181	201
CC094	Valsemana	85	87	169	174	167	167	115	119	231	237	191	193	159	171	247	247	203	205
CC095	Valsemana	87	87	155	167	185	187	115	117	235	237	191	191	165	177	253	253	192	211
CC096	Valsemana	87	87	165	167	171	171	117	119	229	235	191	191	159	159	247	253	177	211
CC097	Valsemana	85	85	167	167	165	171	111	115	229	229	191	191	159	165	247	253	192	211
CC098	Valsemana	85	87	167	167	173	173	107	111	233	233	191	191	159	171	247	253	205	205
CC099	Valsemana	85	87	167	167	165	165	117	123	231	237	191	191	159	167	247	251	179	205
CC100	Valsemana	87	87	167	167	171	171	115	115	233	237	191	191	157	165	247	247	192	192
CC101	Valsemana	87	87	167	173	165	165	107	111	237	237	193	193	159	171	249	249	205	209
CC102	Valsemana	85	85	155	167	165	189	107	115	229	233	191	191	159	159	247	263	223	225
CC103	Valsemana	85	87	155	173	171	187	111	115	231	235	191	193	159	159	253	253	192	205
CC104	Valsemana	85	87	167	167	165	165	107	117	233	233	191	191	159	159	247	247	177	179
CC057	NWIberia	85	87	165	165	171	171	115	115	229	233	191	191	155	155	247	263	179	181
CC058	NWIberia	85	87	165	167	171	185	115	119	239	239	191	191	159	171	247	247	179	187
CC059	NWIberia	87	87	167	167	171	171	115	115	229	239	191	193	155	171	247	253	179	192
CC060	NWIberia	87	87	167	167	185	185	111	115	217	221	191	191	159	173	247	253	181	205
CC061	NWIberia	87	87	165	173	165	185	109	115	217	221	191	191	171	171	253	265	177	205
CC062	NWIberia	85	87	167	167	165	187	115	115	231	241	191	191	171	171	253	253	177	179
CC064	NWIberia	85	87	167	167	165	185	111	115	231	233	189	191	157	165	249	255	179	207
CC021	NWIberia	85	87	167	167	171	187	107	111	239	239	191	191	157	173	247	253	179	179
CC022	NWIberia	85	87	155	165	165	185	115	115	229	231	191	191	159	165	247	247	205	205
CC023	NWIberia	85	87	165	167	165	171	111	111	231	231	191	191	159	173	247	253	205	205
CC024	NWIberia	85	85	165	167	165	185	107	115	235	239	191	191	159	165	247	265	199	203
CC025	NWIberia	85	87	155	167	165	171	111	115	233	237	191	193	159	159	247	247	177	203
CC026	NWIberia	85	87	167	167	165	171	115	115	231	237	191	193	159	165	247	247	175	177
CC045	NWIberia	85	87	167	167	165	171	115	115	229	235	191	193	159	173	247	247	177	179
CC046	NWIberia	85	87	167	167	165	185	115	115	231	239	191	193	159	173	247	265	187	203
CC050	NWIberia	85	87	165	167	165	165	111	111	239	241	191	193	165	165	251	265	192	192
CC051	NWIberia	85	85	155	165	185	187	115	117	225	231	193	193	165	173	247	247	179	179
CC052	NWIberia	85	87	165	165	185	185	107	115	235	235	191	191	165	173	247	247	179	181
CC053	NWIberia	85	87	155	167	165	187	105	105	231	237	191	193	165	165	247	247	179	205
CC054	NWIberia	85	87	165	167	165	165	115	117	235	239	191	193	165	173	249	249	175	192
CC055	NWIberia	85	87	167	167	185	185	105	105	233	235	191	193	159	171	253	253	177	179
CC056	NWIberia	85	85	155	167	165	171	107	115	233	233	191	191	167	173	247	253	179	203
